# Supplementary material for: Prognostic Value of the Baseline and Early Changes in Monocyte-to-Lymphocyte Ratio for Short-Term Mortality among Critically Ill Patients with Acute Kidney Injury
Source: J Clin Med. 2023 Nov 28;12(23):7353. doi: 10.3390/jcm12237353 (PMC10707087; doi:10.3390/jcm12237353)
Supplement: Supplementary file 1 [file jcm-12-07353-s001.zip]

Archive with 1 entries (1 files):
- jcm-2655596-supplementary.pdf
